# Supplementary material for: DNA barcoding of British mosquitoes (Diptera, Culicidae) to support species identification, discovery of cryptic genetic diversity and monitoring invasive species
Source: Zookeys. 2019 Mar 19;832:57–76. doi: 10.3897/zookeys.832.32257 (PMC6435598; doi:10.3897/zookeys.832.32257)
Supplement: Supplementary material 2 [file zookeys-832-057-s002.xls]

## Sheet: MatrixOutput
Additional File S2. Percentage of Interspecific (between groups) pairwise K2P genetic divergence of unique DNA barcodes (658 bp), representing 42 species of mosquitoes. Highest pairwise distances (most divergent taxa) and lowest pairwise distances (most closely related taxa) are highlighted in yellow/bold, and green, respectively.
	leucomelas	koreicus	algeriensis	litorea	territans	aegypti	albopictus	atropalpus	japonicus	vexans	tritaeniorhynchus	longiareolata	subochrea	quinquefasciatus	daciae	geminus	pulcripalpis	annulipes	alaskaensis	dorsalis	cantans	caspius	cinereus	communis	detritus	geniculatus	punctor	rusticus	sticticus	claviger s.l.	messeae	plumbeus	richiardii	pipiens s.l.	torrentium	annulata	fumipennis	morsitans	nigrinus	modestus	atroparvus
Ae. leucomelas
Ae. koreicus	0.120672
An. algeriensis	0.172032	0.170427
Cs. litorea	0.180571	0.183385	0.210639
Cx. territans	0.160576	0.154238	0.174424	0.179041
Ae. aegypti	0.146789	0.149351	0.173396	0.181827	0.172456
Ae. albopictus	0.172333	0.161849	0.18527	0.206159	0.167591	0.13386
Ae. atropalpus	0.105189	0.11274	0.168895	0.184421	0.154122	0.145623	0.151549
Ae. japonicus	0.134514	0.102931	0.172199	0.190069	0.156949	0.13418	0.143084	0.120955
Ae. vexans	0.118187	0.129684	0.16305	0.171673	0.157938	0.111452	0.13144	0.11269	0.118061
Cx. tritaeniorhynchus	0.157431	0.153407	0.142329	0.16279	0.141032	0.139332	0.149198	0.145001	0.141665	0.118734
Cs. longiareolata	0.162018	0.145184	0.15466	0.16931	0.161051	0.160639	0.159847	0.13874	0.148924	0.126541	0.111728
Cs. subochrea	0.137834	0.127431	0.185579	0.155933	0.136926	0.171882	0.16307	0.129403	0.144697	0.134485	0.154226	0.130581
Cx. quinquefasciatus	0.13248	0.149297	0.159337	0.168704	0.144934	0.131857	0.146414	0.146643	0.141987	0.120185	0.0702663	0.114444	0.145245
An. daciae	0.154947	0.153287	0.129747	0.204134	0.16572	0.173569	0.156323	0.141982	0.145697	0.158866	0.157703	0.157689	0.16792	0.139092
Ae. geminus	0.182958	0.185817	0.162122	0.246417	0.195177	0.139182	0.143188	0.155609	0.179183	0.15034	0.148996	0.178911	0.195944	0.156396	0.170755
Or. pulcripalpis	0.18144	0.177396	0.169383	0.1931	0.185208	0.139673	0.167934	0.161015	0.166382	0.132709	0.144757	0.148001	0.15194	0.154154	0.186795	0.208582
Ae. annulipes	0.103964	0.135009	0.17841	0.182869	0.16074	0.152722	0.171384	0.123461	0.141435	0.127198	0.167903	0.158072	0.157165	0.15945	0.170342	0.193785	0.186581
Cs. alaskaensis	0.148524	0.12536	0.17239	0.155343	0.138388	0.162272	0.150248	0.135035	0.151928	0.137777	0.145799	0.131256	0.0426451	0.14363	0.16875	0.188082	0.132633	0.160552
Ae. dorsalis	0.0975108	0.11298	0.14334	0.161952	0.140169	0.123308	0.130686	0.104493	0.110457	0.103518	0.121674	0.114031	0.127576	0.113027	0.122635	0.164548	0.146307	0.0842938	0.123102
Ae. cantans	0.107091	0.130309	0.178101	0.176552	0.15849	0.152695	0.170223	0.122378	0.137158	0.12424	0.169872	0.154859	0.154274	0.159015	0.166502	0.198221	0.184734	0.0120659	0.158078	0.0856686
Ae. caspius	0.090823	0.110555	0.153202	0.181259	0.147818	0.138902	0.146232	0.106028	0.112808	0.107716	0.12886	0.122121	0.130958	0.119104	0.139439	0.155979	0.151754	0.0876101	0.12921	0.023787	0.0887852
Ae. cinereus	0.163127	0.166375	0.162216	0.199393	0.168121	0.122775	0.147063	0.140994	0.1506	0.12568	0.14219	0.157528	0.168341	0.135989	0.163407	0.00646933	0.162354	0.160671	0.162609	0.131487	0.161949	0.132151
Ae. communis	0.0931003	0.117948	0.154207	0.174591	0.132765	0.143443	0.142575	0.1025	0.123906	0.11524	0.15366	0.130903	0.131613	0.148167	0.144605	0.181875	0.14541	0.10747	0.131716	0.0717017	0.107476	0.0718687	0.148753
Ae. detritus	0.121307	0.132004	0.17473	0.169143	0.142399	0.139278	0.148354	0.108587	0.136389	0.120362	0.142952	0.134688	0.138974	0.13069	0.152976	0.209045	0.157691	0.0999902	0.141826	0.0825599	0.100808	0.0938691	0.166278	0.0953994
Ae. geniculatus	0.114349	0.146591	0.14853	0.191613	0.148595	0.17152	0.156298	0.128007	0.13684	0.130691	0.144601	0.1358	0.146109	0.138582	0.155008	0.171384	0.167987	0.1303	0.143176	0.10721	0.132956	0.108784	0.157018	0.121019	0.121804
Ae. punctor	0.10594	0.135048	0.177729	0.188519	0.14444	0.155263	0.145234	0.114025	0.134795	0.129199	0.166561	0.150468	0.14042	0.164614	0.172621	0.188776	0.175189	0.107898	0.147536	0.0906332	0.109779	0.0933836	0.157168	0.0472877	0.106999	0.126917
Ae. rusticus	0.103783	0.129678	0.154697	0.141483	0.146764	0.122713	0.151139	0.123126	0.139367	0.09107	0.116481	0.119106	0.110246	0.112861	0.151122	0.152009	0.15581	0.108449	0.118766	0.0756582	0.106623	0.0881831	0.126035	0.109421	0.101123	0.104803	0.119745
Ae. sticticus	0.103003	0.124134	0.152205	0.163187	0.145602	0.121506	0.130131	0.11033	0.118957	0.107774	0.139585	0.134784	0.136229	0.128171	0.171025	0.172179	0.15539	0.110464	0.141647	0.0759991	0.108129	0.0874261	0.138887	0.103891	0.106913	0.119292	0.116032	0.0850004
An. claviger s.l.	0.14767	0.166343	0.131369	0.198797	0.176135	0.190798	0.189497	0.174443	0.173363	0.167743	0.158952	0.175875	0.181461	0.142245	0.123196	0.191588	0.187224	0.16888	0.183001	0.139099	0.169664	0.148253	0.188618	0.151554	0.164229	0.142547	0.173146	0.157806	0.152728
An. messeae	0.157185	0.146809	0.121478	0.198488	0.16227	0.173012	0.161542	0.151552	0.139227	0.155631	0.148952	0.153889	0.152836	0.145134	0.0125602	0.174115	0.169781	0.158952	0.155163	0.125655	0.156989	0.137991	0.162941	0.140544	0.15555	0.159065	0.164543	0.153122	0.165397	0.121948
An. plumbeus	0.171057	0.190691	0.1353	0.225249	0.185341	0.192779	0.177824	0.161308	0.182164	0.170262	0.172409	0.173428	0.186453	0.174647	0.15252	0.196509	0.185837	0.180512	0.183361	0.174667	0.181703	0.179283	0.180802	0.16162	0.171553	0.166865	0.176623	0.165677	0.150494	0.150581	0.148711
Cq. richiardii	0.161894	0.16788	0.197947	0.186185	0.172042	0.170554	0.193465	0.17107	0.165063	0.160591	0.15441	0.15125	0.172457	0.144953	0.218001	0.241217	0.182814	0.188902	0.168403	0.161207	0.188273	0.164003	0.184091	0.15927	0.178654	0.177454	0.171193	0.165224	0.171698	0.181593	0.193901	0.200772
Cx. pipiens s.l.	0.134526	0.151933	0.158871	0.167275	0.144078	0.132941	0.145406	0.146621	0.143992	0.119239	0.0677825	0.113596	0.147808	0.0018565	0.134804	0.153314	0.154411	0.156568	0.143756	0.110438	0.15677	0.118571	0.135705	0.148357	0.129319	0.137039	0.166957	0.111594	0.131352	0.140665	0.143873	0.17298	0.147325
Cx. torrentium	0.13704	0.153139	0.164317	0.166774	0.14375	0.145162	0.146294	0.146611	0.150959	0.134612	0.0798171	0.118896	0.14652	0.0348641	0.133669	0.164948	0.155299	0.155858	0.148191	0.108445	0.153397	0.119837	0.148409	0.142513	0.137073	0.149548	0.170646	0.122542	0.134225	0.154292	0.142454	0.184875	0.146078	0.0308285
Cs. annulata	0.143452	0.126587	0.184105	0.146306	0.130211	0.175278	0.158635	0.133436	0.158552	0.141396	0.145843	0.12083	0.0367842	0.132917	0.150865	0.198645	0.150687	0.166046	0.0439801	0.131182	0.162117	0.134155	0.16682	0.140787	0.136875	0.145535	0.148138	0.115251	0.135711	0.178066	0.145089	0.175067	0.164873	0.135192	0.134629
Cs. fumipennis	0.144021	0.135443	0.149941	0.115009	0.143381	0.139193	0.171442	0.139667	0.144763	0.13091	0.126456	0.127979	0.116042	0.12997	0.175255	0.174505	0.149362	0.155321	0.115966	0.128661	0.155178	0.141976	0.147662	0.129871	0.144802	0.148532	0.137254	0.115007	0.11741	0.162431	0.155636	0.167886	0.153178	0.128633	0.133105	0.116197
Cs. morsitans	0.151366	0.150883	0.166188	0.109576	0.158536	0.158858	0.176295	0.146275	0.148705	0.153571	0.133787	0.141189	0.12865	0.139199	0.190756	0.188239	0.167356	0.171605	0.130276	0.140837	0.169698	0.143619	0.160433	0.134065	0.149623	0.164572	0.148325	0.126785	0.127697	0.177676	0.180035	0.177416	0.16793	0.143115	0.149515	0.131342	0.0900784
Ae. nigrinus	0.113003	0.122502	0.155643	0.161263	0.139446	0.11657	0.128081	0.101838	0.114201	0.102349	0.131671	0.129874	0.133362	0.121943	0.174874	0.177178	0.155066	0.110038	0.133616	0.074014	0.107946	0.0868597	0.131883	0.101505	0.108147	0.122785	0.115714	0.077702	0.0258904	0.160706	0.166133	0.151895	0.17244	0.125459	0.133067	0.133451	0.122901	0.124812
Cx. modestus	0.151897	0.150649	0.167079	0.178043	0.140574	0.157079	0.154182	0.163408	0.149797	0.126885	0.0890052	0.122549	0.148532	0.0665002	0.139046	0.165261	0.16056	0.180408	0.149948	0.12592	0.171546	0.129045	0.15545	0.148341	0.136604	0.14393	0.164578	0.12799	0.138147	0.150611	0.1424	0.176235	0.152834	0.0620457	0.0691742	0.146447	0.143056	0.156025	0.13818
An. atroparvus	0.147727	0.149507	0.11834	0.200881	0.156823	0.180763	0.157543	0.154031	0.14219	0.17029	0.152644	0.157944	0.152434	0.157015	0.0444979	0.178553	0.174883	0.168433	0.15532	0.134082	0.167874	0.146229	0.163167	0.142053	0.164722	0.153348	0.161463	0.157043	0.162621	0.13527	0.0345538	0.142143	0.1898	0.158692	0.154594	0.142788	0.15081	0.164162	0.166418	0.154161
Ae. flavescens	0.100574	0.134522	0.179337	0.175422	0.167754	0.153594	0.169368	0.133664	0.145606	0.130238	0.172566	0.166864	0.156494	0.161468	0.171537	0.201492	0.180222	0.0581988	0.167298	0.0923345	0.0570868	0.0979732	0.168239	0.1244	0.0977709	0.132676	0.123506	0.115206	0.111575	0.177327	0.164767	0.188687	0.192747	0.163332	0.157577	0.157774	0.163795	0.159901	0.123592	0.175261	0.165585

## Sheet: Caption
Table. Estimates of Evolutionary Divergence over Sequence Pairs between Groups
The number of base substitutions per site from averaging over all sequence pairs between groups are shown. Analyses were conducted using the Kimura 2-parameter model [1]. The analysis involved 1198 nucleotide sequences. Codon positions included were 1st+2nd+3rd+Noncoding. All ambiguous positions were removed for each sequence pair. There were a total of 694 positions in the final dataset. Evoluti…
1. Kimura M. (1980). A simple method for estimating evolutionary rate of base substitutions through comparative studies of nucleotide sequences. Journal of Molecular Evolution 16:111-120.
2. Tamura K., Stecher G., Peterson D., Filipski A., and Kumar S. (2013). MEGA6: Molecular Evolutionary Genetics Analysis version 6.0. Molecular Biology and Evolution30: 2725-2729.
Disclaimer: Although utmost care has been taken to ensure the correctness of the caption, the caption text is provided "as is" without any warranty of any kind. Authors advise the user to carefully check the caption prior to its use for any purpose and report any errors or problems to the authors immediately (www.megasoftware.net). In no event shall the authors and their employers be liable for a…
